# Supplementary material for: A Wearable System Composed of FBG-Based Soft Sensors for Trunk Compensatory Movements Detection in Post-Stroke Hemiplegic Patients
Source: Sensors (Basel). 2022 Feb 11;22(4):1386. doi: 10.3390/s22041386 (PMC8963020; doi:10.3390/s22041386)
Supplement: Supplementary file 1 [file sensors-22-01386-s001.zip]

Archive with 1 entries (1 files):
- sensors-1580593-supplementary.pdf
